# Supplementary material for: Engineering Bio-Adhesives Based on Protein–Polysaccharide Phase Separation
Source: Int J Mol Sci. 2022 Sep 1;23(17):9987. doi: 10.3390/ijms23179987 (PMC9456018; doi:10.3390/ijms23179987)
Supplement: Supplementary file 1 [file ijms-23-09987-s001.zip]

Archive with 1 entries (1 files):
- ijms-1880935-supplementary.pdf
